# Supplementary material for: Permeance of Condensable Gases in Rubbery Polymer Membranes at High Pressure
Source: Membranes (Basel). 2024 Mar 6;14(3):66. doi: 10.3390/membranes14030066 (PMC10972516; doi:10.3390/membranes14030066)
Supplement: Supplementary file 1 [file membranes-14-00066-s001.zip]

Archive with 1 entries (1 files):
- membranes-2868010-supplementary.pdf
